# Supplementary material for: Energy balance of food in a detrito-bryophagous groundhopper (Orthoptera: Tetrigidae)
Source: PeerJ. 2020 Jul 28;8:e9603. doi: 10.7717/peerj.9603 (PMC7676350; doi:10.7717/peerj.9603)
Supplement: Supplemental Information 1 [file peerj-08-9603-s001.xlsx]

## Sheet: Intake food
Intake		With Ash matter								Minus ash matter
	food	weight	OSP	calories (cal)	SD	Ash matter	SD	ash matter %	SD	without ash matter	Calories (cal)	on 1g	average
1	Bra-rut	1.0076	15868.4	3789.91	27.6111	0.0341	0.00837778	3.38428	0.831467	0.9735	3789.91	3893.08	3852.46	55.4404
2	Bra-rut	1.0018	15570.6	3718.8		0.0152		1.51727		0.9866	3718.8	3769.3
3	Bra-rut	1.0024	15793.1	3771.93		0.034		3.39186		0.9684	3771.93	3895.01
4	Cal-cus	1.0024	15014.3	3585.92	7.79688	0.0053	0.000622222	0.528731	0.0620637	0.9971	3585.92	3596.35	3599.08	5.81234
5	Cal-cus	1.002	15074.1	3600.22		0.0041		0.409182	2.5	0.9979	3600.22	3607.8
6	Cal-cus	1.0019	14987.1	3579.44		0.0057		0.568919		0.9962	3579.44	3593.09
7	Detrit	1.0168	5049.57	1206.01	45.5065	0.70535	0.0128533	69.3696	1.21595	0.31145	1206.01	3872.25	3839.85	41.7365
8	Detrit	1.01815	4736.38	1131.21		0.71867		70.5859		0.29948	1131.21	3777.25
9	Detrit	1.01897	4505.35	1076.03		0.74093		72.7136		0.27804	1076.03	3870.06
	Nutritional in bodies
			weight	OSP	E on 1g	E/1 ind. + ash matter		ash matter		% ash matter	without ash matter	E on 1 g
	4F	Tetrix subulata	0.0615	17093.6	4082.55	1020.64		0.00177		2.87805	0.05973	3965.05	4622.78
	10M	Tetrix subulata	0.08208	22817.8	5449.67	544.967		0.00254776		3.104	0.0795322	5280.52

## Sheet: Intake-statistic
					Difference in intake (cal/g) between food
	food	calory (1 g)	ash		Analysis of Variance of Aligned Rank Transformed Data
	Bra-rut	3893.08	3.38428
	Bra-rut	3769.3	1.51727		Table Type: Anova Table (Type III tests)
	Bra-rut	3895.01	3.39186		Model: No Repeated Measures (lm)
	Cal-cus	3596.35	2.52873		Response: art(calory)
	Cal-cus	3607.8	2.40918
	Cal-cus	3593.09	2.56892		Df Df.res F value Pr(>F)
	Detrit	3872.25	69.3696		1 food 2 6 7 0.027 *
	Detrit	3777.25	70.5859
	Detrit	3870.06	72.7136		contrast estimate SE df t.ratio p.value
					Bra-rut - Cal-cus 5 1.41 6 3.536 0.0285
					Bra-rut - Detrit 1 1.41 6 0.707 0.7684
					Cal-cus - Detrit -4 1.41 6 -2.828 0.0674
					P value adjustment: tukey method for comparing a family of 3 estimates
					Difference in intake ash between food
					Analysis of Variance of Aligned Rank Transformed Data
					Table Type: Anova Table (Type III tests)
					Model: No Repeated Measures (lm)
					Response: art(ash)
					Df Df.res F value Pr(>F)
					1 food 2 6 7 0.027 *
					contrast estimate SE df t.ratio p.value
					Bra-rut - Cal-cus 1 1.41 6 0.707 0.7684
					Bra-rut - Detrit -4 1.41 6 -2.828 0.0674
					Cal-cus - Detrit -5 1.41 6 -3.536 0.0285
					P value adjustment: tukey method for comparing a family of 3 estimates

## Sheet: Feces-Uptake-cal
			Se spalinami						Bez spalin				Calorimetry of feces		1	2	average	deviation
vzorek	krmeno	pohlaví	hmotnost vzorku trusu (g)	OSP	Kal (cla)	spaliny_zbytek (g)	spaliny (%)	odečet spalin	Kal (cal na g vzorku) - odečet spalin	průměr			Bra-rut	F	3720.14	3785.09	3752.62	32.4751
1	Bra-rut	F	0.45026	15673.4	3743.34	0.00279	0.619642	0.44747	3720.14	3484.92			Bra-rut	M	3561.59	2872.83	3217.21	344.38
2	Bra-rut	M	0.19329	15314.1	3657.53	0.00507	2.623	0.18822	3561.59				Cal-cus	F	3606.83	3537.34	3572.08	34.7456
3	Bra-rut	F	0.40852	15919.5	3802.13	0.00183	0.447958	0.40669	3785.09				Cal-cus	M	3591.19	2738.53	3164.86	426.327
4	Bra-rut	M	0.08194	12905.8	3082.36	0.00557	6.79766	0.07637	2872.83				detrit	F	858.514	865.826	862.17	3.65628
5	Cal-cus	M	0.11978	15720.1	3754.5	0.00521	4.34964	0.11457	3591.19	3368.47			detrit	M	309.88	251.462	280.671	29.2089
6	Cal-cus	F	0.36659	15351.4	3666.43	0.00596	1.62579	0.36063	3606.83
7	Cal-cus	F	0.24967	15202.3	3630.84	0.00643	2.5754	0.24324	3537.34
8	Cal-cus	M	0.10012	12497.3	2984.78	0.00826	8.2501	0.09186	2738.53				Ash of feces		1	2	average	deviation
9	detrit	F	0.61895	8100.18	1934.6	0.34428	55.6232	0.27467	858.514	571.421			Bra-rut	F	0.619642	0.447958	0.5338	0.0858418
10	detrit	M	0.24078	8321.9	1987.56	0.20324	84.409	0.03754	309.88				Bra-rut	M	2.623	6.79766	4.71033	2.08733
11	detrit	F	0.62325	8124.18	1940.33	0.34514	55.3775	0.27811	865.826				Cal-cus	F	1.62579	2.5754	2.1006	0.474803
12	detrit	M	0.23154	8291.9	1980.39	0.20214	87.3024	0.0294	251.462				Cal-cus	M	4.34964	8.2501	6.29987	1.95023
													detrit	F	55.6232	55.3775	55.5003	0.122888
													detrit	M	84.409	87.3024	85.8557	1.4467
	krmeno	pohlaví	trus	zbytky	poměr=zbytku/trusu	poměr=zbytku/trusu (%)
	Bra-rut	F	0.45026	0.00279	0.00619642	0.619642
	Bra-rut	M	0.19329	0.00507	0.02623	2.623
	Bra-rut	F	0.40852	0.00183	0.00447958	0.447958
	Bra-rut	M	0.08194	0.00557	0.0679766	6.79766
	Cal-cus	M	0.11978	0.00521	0.0434964	4.34964
	Cal-cus	F	0.36659	0.00596	0.0162579	1.62579
	Cal-cus	F	0.24967	0.00643	0.025754	2.5754
	Cal-cus	M	0.07012	0.00826	0.117798	11.7798
	detrit	F	0.61895	0.34428	0.556232	55.6232
	detrit	M	0.24078	0.20324	0.84409	84.409

## Sheet: Intake vs. Uptake
		Altogether
			Intake						Uptake
	food		cal v 1g	ash matter (%)		individual body cal v 1g	ash matter (%)		cal v 1g	ash matter (%)		difference cal (%)	energy (%)
	Bra-rut		3852.46	2.76		4622.78	3		3484.92	2.62		90.4594	9.54063
	Cal-cus		3595.49	2.5					3342.13	4.2		92.9536	7.04644
	Detrit		3839.85	70.89					571	70.68		14.8704	85.1296

## Sheet: Ingestion
food	sex	intake (cal/g)	uptake (cal/g)	intake ash (%)	uptake ash (%)		Average
Bra-rut	F	3852	3720.14	2.76	0.619642		food	sex	intake (cal/g)	uptake (cal/g)	intake ash (%)	uptake ash (%)
Bra-rut	F	3852	3785.09	2.76	0.447958		Bra-rut	F	3852	3752.62	2.76	0.5338
Bra-rut	M	3852	3561.59	2.76	2.623		Bra-rut	M	3852	3217.21	2.76	4.71033
Bra-rut	M	3852	2872.83	2.76	6.79766		Cal-cus	F	3599	3572.08	2.5	2.1006
Cal-cus	F	3599	3606.83	2.5	1.62579		Cal-cus	M	3599	3164.86	2.5	6.29987
Cal-cus	F	3599	3537.34	2.5	2.5754		Detrit	F	3839	862.17	70.89	55.5003
Cal-cus	M	3599	3591.19	2.5	4.34964		Detrit	M	3839	280.671	70.89	85.8557
Cal-cus	M	3599	2738.53	2.5	8.2501		Bra-rut	t	3852	3484.92	2.76	2.62206
Detrit	F	3839	858.514	70.89	55.6232		Cal-cus	t	3599	3368.47	2.5	4.20023
Detrit	F	3839	865.826	70.89	55.3775		Detrit	t	3839	571.421	70.89	70.678
Detrit	M	3839	309.88	70.89	84.409
Detrit	M	3839	251.462	70.89	87.3024

## Sheet: Energy from food
food	sex	callorimetry of food	deviation	calorimetry of faeces	deviation	cal (gut track)	number species	calories (gut track) per individual	digestibility (%)	ash matter (%)	faeces per individual (g)	in gut	calories in gut (cal per individual)	energy (J) per individual for 30 days	energy (J) for day	average
Detrit	Male	3839.85	41.74	280.67	29.21	3559.18	20	177.959	89.9	10.1	0.1836	1.63422	290.824	1217.68	40.5894
Detrit	Female	3839.85	41.74	862.17	3.66	2977.68	20	148.884	90.6	9.4	0.3326	3.2057	477.277	1998.36	66.612
Bra-rut	Male	3852.46	55.44	3217.21	344.38	635.25	20	31.7625	58.4	41.6	0.1181	0.165794	5.26604	22.0489	0.734964
Bra-rut	Female	3852.46	55.44	3752.62	32.48	99.84	20	4.992	61.2	38.8	0.2343	0.369566	1.84487	7.72448	0.257483
Cal-cus	Male	3599.08	5.81	3164.86	426.33	434.22	20	21.711	58.4	41.6	0.104	0.146	3.16981	13.272	0.442399
Cal-cus	Female	3599.08	5.81	3572.08	32.75	27	20	1.35	61.2	38.8	0.2384	0.376033	0.507645	2.12551	0.0708503
min																min		deviation E				deviation PCV				deviation CV
Detrit	Male	3798.11		251.46		3546.65	20	177.333	89.9	10.1	0.1836	1.63422	289.801	1213.4	40.4465			0.142894	Detrit	Male		1.02384	Detrit	Male		0.6265	Detrit	Male
Detrit	Female	3798.11		858.51		2939.6	20	146.98	90.6	9.4	0.3326	3.2057	471.173	1972.8	65.7601			0.851866	Detrit	Female		6.10365	Detrit	Female		1.904	Detrit	Female
Bra-rut	Male	3797.02		2872.83		924.19	20	46.2095	58.4	41.6	0.1181	0.165794	7.66127	32.0777	1.06926			0.334294	Bra-rut	Male		2.39523	Bra-rut	Male		14.447	Bra-rut	Male
Bra-rut	Female	3797.02		3720.14		76.88	20	3.844	61.2	38.8	0.2343	0.369566	1.42061	5.9481	0.19827			0.0592128	Bra-rut	Female		0.424262	Bra-rut	Female		1.148	Bra-rut	Female
Cal-cus	Male	3593.27		2738.53		854.74	20	42.737	58.4	41.6	0.104	0.146	6.2396	26.1252	0.87084			0.428441	Cal-cus	Male		3.0698	Cal-cus	Male		21.026	Cal-cus	Male
Cal-cus	Female	3593.27		3539.33		53.94	20	2.697	61.2	38.8	0.2384	0.376033	1.01416	4.24629	0.141543			0.0706928	Cal-cus	Female		0.506516	Cal-cus	Female		1.347	Cal-cus	Female
max																max
Detrit	Male	3881.59		309.88		3571.71	20	178.585	89.9	10.1	0.1836	1.63422	291.848	1221.97	40.7323
Detrit	Female	3881.59		865.83		3015.76	20	150.788	90.6	9.4	0.3326	3.2057	483.381	2023.92	67.4638
Bra-rut	Male	3907.9		3561.59		346.31	20	17.3155	58.4	41.6	0.1181	0.165794	2.87081	12.0201	0.400669
Bra-rut	Female	3907.9		3785.1		122.8	20	6.14	61.2	38.8	0.2343	0.369566	2.26914	9.50087	0.316696
Cal-cus	Male	3604.89		3591.19		13.7	20	0.685	58.4	41.6	0.104	0.146	0.10001	0.418742	0.0139581
Cal-cus	Female	3604.89		3604.83		0.06	20	0.003	61.2	38.8	0.2384	0.376033	0.0011281	0.00472335	0.000157445

## Sheet: Energy_statistic
n	food	sex	Edf			Energy from food
1	Detrit	Male	40.5894			Analysis of Variance of Aligned Rank Transformed Data
2	Detrit	Female	66.612
3	Bra-rut	Male	0.734964			Table Type: Anova Table (Type III tests)
4	Bra-rut	Female	0.257483			Model: No Repeated Measures (lm)
5	Cal-cus	Male	0.442399			Response: art(Edf)
6	Cal-cus	Female	0.0708503
1	Detrit	Male	40.4465			Df Df.res F value Pr(>F)
2	Detrit	Female	65.7601			1 food 2 12 16.410 0.00036831 ***
3	Bra-rut	Male	1.06926			2 sex 1 12 37.385 5.2214e-05 ***
4	Bra-rut	Female	0.19827			3 food:sex 2 12 71.089 2.2230e-07 ***
5	Cal-cus	Male	0.87084
6	Cal-cus	Female	0.141543			Samice získají průkazně více energie z potravy než samci a detrit je průkazně energeticky nejhodnotnější potrava. Interakce typu potravy a pohlaví vyšla průkazně, tzn. že samci získali více energie z mechů než samice a naopak samice z detritu, viz. graf.
1	Detrit	Male	40.7323			contrast estimate SE df t.ratio p.value
2	Detrit	Female	67.4638			Bra-rut - Cal-cus 3.0 1.89 12 1.589 0.2876
3	Bra-rut	Male	0.400669			Bra-rut - Detrit -7.5 1.89 12 -3.972 0.0049
4	Bra-rut	Female	0.316696			Cal-cus - Detrit -10.5 1.89 12 -5.561 0.0003
5	Cal-cus	Male	0.0139581
6	Cal-cus	Female	0.000157445			Results are averaged over the levels of: sex
						P value adjustment: tukey method for comparing a family of 3 estimates

## Sheet: Weight of ind.
feeding group_boxes	n	feeding_group	weight	sex
2	1	Bra-rut	24	M			Weight of individuals
2	2	Bra-rut	25	M
2	3	Bra-rut	23	M			Analysis of Variance of Aligned Rank Transformed Data
2	4	Bra-rut	28	M
2	5	Bra-rut	25	M			Table Type: Anova Table (Type III tests)
2	6	Bra-rut	30	M			Model: No Repeated Measures (lm)
2	7	Bra-rut	20	M			Response: art(weight)
2	8	Bra-rut	28	M
2	9	Bra-rut	23	M			Df Df.res F value Pr(>F)
2	10	Bra-rut	27	M			1 feeding_group 2 234 0.91090 0.40358
2	11	Bra-rut	23	M			2 sex 1 234 686.70839 < 2e-16 ***
2	12	Bra-rut	22	M			3 feeding_group:sex 2 234 0.56175 0.57098
2	13	Bra-rut	55	M
2	14	Bra-rut	51	M
2	15	Bra-rut	43	M
2	16	Bra-rut	51	M
2	17	Bra-rut	46	M
2	18	Bra-rut	46	M
2	19	Bra-rut	27	M
2	20	Bra-rut	35	M
8	1	Cal-cus	35	M
8	2	Cal-cus	31	M
8	3	Cal-cus	32	M
8	4	Cal-cus	31	M
8	5	Cal-cus	28	M
8	6	Cal-cus	31	M
8	7	Cal-cus	32	M
8	8	Cal-cus	29	M
8	9	Cal-cus	30	M
8	10	Cal-cus	32	M
8	11	Cal-cus	27	M
8	12	Cal-cus	31	M
8	13	Cal-cus	24	M
8	14	Cal-cus	31	M
8	15	Cal-cus	30	M
8	16	Cal-cus	33	M
8	17	Cal-cus	29	M
8	18	Cal-cus	30	M
8	19	Cal-cus	24	M
8	20	Cal-cus	29	M
12	1	Detritus	32	M
12	2	Detritus	30	M
12	3	Detritus	33	M
12	4	Detritus	31	M
12	5	Detritus	33	M
12	6	Detritus	35	M
12	7	Detritus	37	M
12	8	Detritus	32	M
12	9	Detritus	35	M
12	10	Detritus	36	M
12	11	Detritus	36	M
12	12	Detritus	38	M
12	13	Detritus	36	M
12	14	Detritus	33	M
12	15	Detritus	35	M
12	16	Detritus	35	M
12	17	Detritus	33	M
12	18	Detritus	34	M
12	19	Detritus	35	M
12	20	Detritus	35	M
1	1	Bra-rut	49	female
1	2	Bra-rut	43	female
1	3	Bra-rut	56	female
1	4	Bra-rut	40	female
1	5	Bra-rut	39	female
1	6	Bra-rut	63	female
1	7	Bra-rut	72	female
1	8	Bra-rut	78	female
1	9	Bra-rut	85	female
1	10	Bra-rut	70	female
1	11	Bra-rut	88	female
1	12	Bra-rut	84	female
1	13	Bra-rut	88	female
1	14	Bra-rut	88	female
1	15	Bra-rut	85	female
1	16	Bra-rut	75	female
1	17	Bra-rut	92	female
1	18	Bra-rut	62	female
1	19	Bra-rut	61	female
1	20	Bra-rut	64	female
6	1	Cal-cus	55	female
6	2	Cal-cus	75	female
6	3	Cal-cus	65	female
6	4	Cal-cus	66	female
6	5	Cal-cus	62	female
6	6	Cal-cus	63	female
6	7	Cal-cus	76	female
6	8	Cal-cus	63	female
6	9	Cal-cus	60	female
6	10	Cal-cus	64	female
6	11	Cal-cus	72	female
6	12	Cal-cus	75	female
6	13	Cal-cus	75	female
6	14	Cal-cus	72	female
6	15	Cal-cus	83	female
6	16	Cal-cus	70	female
6	17	Cal-cus	57	female
6	18	Cal-cus	80	female
6	19	Cal-cus	60	female
6	20	Cal-cus	66	female
9	1	Detritus	60	female
9	2	Detritus	73	female
9	3	Detritus	63	female
9	4	Detritus	66	female
9	5	Detritus	57	female
9	6	Detritus	62	female
9	7	Detritus	64	female
9	8	Detritus	63	female
9	9	Detritus	85	female
9	10	Detritus	87	female
9	11	Detritus	88	female
9	12	Detritus	63	female
9	13	Detritus	92	female
9	14	Detritus	75	female
9	15	Detritus	64	female
9	16	Detritus	68	female
9	17	Detritus	88	female
9	18	Detritus	87	female
9	19	Detritus	74	female
9	20	Detritus	82	female
4	1	Bra-rut	28	M
4	2	Bra-rut	25	M
4	3	Bra-rut	27	M
4	4	Bra-rut	29	M
4	5	Bra-rut	28	M
4	6	Bra-rut	41	M
4	7	Bra-rut	43	M
4	8	Bra-rut	43	M
4	9	Bra-rut	38	M
4	10	Bra-rut	34	M
4	11	Bra-rut	36	M
4	12	Bra-rut	33	M
4	13	Bra-rut	33	M
4	14	Bra-rut	32	M
4	15	Bra-rut	35	M
4	16	Bra-rut	38	M
4	17	Bra-rut	37	M
4	18	Bra-rut	37	M
4	19	Bra-rut	34	M
4	20	Bra-rut	36	M
5	1	Cal-cus	28	M
5	2	Cal-cus	32	M
5	3	Cal-cus	32	M
5	4	Cal-cus	33	M
5	5	Cal-cus	36	M
5	6	Cal-cus	35	M
5	7	Cal-cus	27	M
5	8	Cal-cus	28	M
5	9	Cal-cus	33	M
5	10	Cal-cus	36	M
5	11	Cal-cus	28	M
5	12	Cal-cus	29	M
5	13	Cal-cus	33	M
5	14	Cal-cus	32	M
5	15	Cal-cus	35	M
5	16	Cal-cus	33	M
5	17	Cal-cus	37	M
5	18	Cal-cus	34	M
5	19	Cal-cus	33	M
5	20	Cal-cus	35	M
10	1	Detritus	33	M
10	2	Detritus	30	M
10	3	Detritus	29	M
10	4	Detritus	35	M
10	5	Detritus	36	M
10	6	Detritus	36	M
10	7	Detritus	34	M
10	8	Detritus	34	M
10	9	Detritus	33	M
10	10	Detritus	35	M
10	11	Detritus	35	M
10	12	Detritus	29	M
10	13	Detritus	30	M
10	14	Detritus	29	M
10	15	Detritus	32	M
10	16	Detritus	31	M
10	17	Detritus	33	M
10	18	Detritus	36	M
10	19	Detritus	35	M
10	20	Detritus	28	M
3	1	Bra-rut	63	female
3	2	Bra-rut	66	female
3	3	Bra-rut	68	female
3	4	Bra-rut	72	female
3	5	Bra-rut	73	female
3	6	Bra-rut	71	female
3	7	Bra-rut	71	female
3	8	Bra-rut	69	female
3	9	Bra-rut	69	female
3	10	Bra-rut	69	female
3	11	Bra-rut	68	female
3	12	Bra-rut	59	female
3	13	Bra-rut	82	female
3	14	Bra-rut	88	female
3	15	Bra-rut	84	female
3	16	Bra-rut	85	female
3	17	Bra-rut	88	female
3	18	Bra-rut	76	female
3	19	Bra-rut	76	female
3	20	Bra-rut	84	female
7	1	Cal-cus	75	female
7	2	Cal-cus	74	female
7	3	Cal-cus	78	female
7	4	Cal-cus	77	female
7	5	Cal-cus	84	female
7	6	Cal-cus	81	female
7	7	Cal-cus	81	female
7	8	Cal-cus	65	female
7	9	Cal-cus	62	female
7	10	Cal-cus	62	female
7	11	Cal-cus	68	female
7	12	Cal-cus	68	female
7	13	Cal-cus	85	female
7	14	Cal-cus	82	female
7	15	Cal-cus	87	female
7	16	Cal-cus	84	female
7	17	Cal-cus	84	female
7	18	Cal-cus	60	female
7	19	Cal-cus	62	female
7	20	Cal-cus	69	female
11	1	Detritus	60	female
11	2	Detritus	68	female
11	3	Detritus	60	female
11	4	Detritus	60	female
11	5	Detritus	73	female
11	6	Detritus	63	female
11	7	Detritus	66	female
11	8	Detritus	75	female
11	9	Detritus	77	female
11	10	Detritus	64	female
11	11	Detritus	84	female
11	12	Detritus	88	female
11	13	Detritus	68	female
11	14	Detritus	72	female
11	15	Detritus	72	female
11	16	Detritus	74	female
11	17	Detritus	73	female
11	18	Detritus	71	female
11	19	Detritus	77	female
11	20	Detritus	62	female

## Sheet: Weight of feces
type_food	sex	weight(mg)	na jedince
Bra-rut	female	501	25.05					weight of feces
Bra-rut	male	237.692	11.8846
Bra-rut	female	436	21.8					Analysis of Variance of Aligned Rank Transformed Data
Bra-rut	male	234.545	11.7273
Cal-cus	male	211.579	10.5789					Table Type: Anova Table (Type III tests)
Cal-cus	female	466.154	23.3077					Model: No Repeated Measures (lm)
Cal-cus	female	487.5	24.375					Response: art(jedinecWeight)
Cal-cus	male	204.545	10.2273
Detrit	female	673.846	33.6923					Df Df.res F value Pr(>F)
Detrit	male	399.474	19.9737					1 type_food 2 6 7.5375 0.0230755 *
Detrit	female	656.538	32.8269					2 sex 1 6 18.5143 0.0050771 **
Detrit	male	334.737	16.7368					3 type_food:sex 2 6 1.3471 0.3286830
								contrast estimate SE df t.ratio p.value
								Bra-rut - Cal-cus 1.50 1.83 6 0.822 0.7045
								Bra-rut - Detrit -5.25 1.83 6 -2.876 0.0635
								Cal-cus - Detrit -6.75 1.83 6 -3.697 0.0236
